# Supplementary material for: Peribacillus suis sp. nov. Isolated From the Pig Louse Haematopinus suis Reveals Unexpected Pathogenic Potential in a Traditionally Benign Genus
Source: Transbound Emerg Dis. 2026 Mar 27;2026:8640992. doi: 10.1155/tbed/8640992 (PMC13372016; doi:10.1155/tbed/8640992)
Supplement: Supplementary file 2 — Supporting Information 2 Dataset S1. Complete list of 219 putative virulence factors identified in the genome of Peribacillus suis sp. nov. strain P8‐9T. [file TBED-2026-8640992-s002.xlsx]

## Sheet: P.vfdb.anno
Gene_id	Identity	E_value	VF_internal_id	VF_id	VF_name	Characteristics	Structure_features	Functions	Mechanism
P_GM000064	40.5	4.19e-104	VFG047265	VF0542	LPS	The structure of Francisella spp. lipid A is unique in that it is modified by various carbohydrates that greatly reduce TLR4 activation and allow for immune evasion	-	A key virulence factor does not signal through, and is not an agonist of, toll like receptor 4 (TLR-4) and has little endotoxic activity	Francisella lipid A is a very poor stimulant of the host's innate immunity. The lack of immune recognition of Franciscella lipid A has been attributed to several structural differences compared to E. coli lipid A. These include (1) the absence of phosphate at the 40 position as well as the modification of 1-phosphate with GalN and (2) tetraacylation of lipid A with longer acyl chains (1618 carbo…
P_GM000103	78.3	0	VFG000079	VF0072	ClpC	27-kDa stress protein belongs to the Hsp100/Clp family; Regulation of Clp protease expression is mediated by CtsR, the product of the first gene in the ClpC operon	-	An ATPase promoting early escape form the phagosome of macrophages; ClpC is also required for adhesion and invasion, possibly by modulating the expression of InlA,InlB and ActA	-
P_GM000110	42.2	6.59e-26	VFG016409	VF0659	-	-	-	-	-
P_GM000129	74.9	2.04e-221	VFG046474	VF0460	EF-Tu	-	-	Surface-expressed elongation factor-Tu (EF-Tu) mediates attachment by interacting with host cell nucleolin	-
P_GM000180	44.5	3.48e-118	VFG013516	VF0755	-	-	-	-	-
P_GM000206	47	4.48e-70	VFG030700	VF0842	-	-	-	-	-
P_GM000217	46.5	2.89e-79	VFG013731	VF0741	-	-	-	-	-
P_GM000222	65.1	5.07e-118	VFG049999	VF0586	Bacillibactin	Catechol-based siderophore	-	Disruption of the siderophore bacillibactin production drastically reduces the ability of B. cereus to utilize ferritin for growth and results in attenuated bacterial virulence in insects.	Essential for iron acquisition from ferritin
P_GM000223	62.2	2.06e-163	VFG050010	VF0586	Bacillibactin	Catechol-based siderophore	-	Disruption of the siderophore bacillibactin production drastically reduces the ability of B. cereus to utilize ferritin for growth and results in attenuated bacterial virulence in insects.	Essential for iron acquisition from ferritin
P_GM000224	72.3	4.10e-288	VFG050021	VF0586	Bacillibactin	Catechol-based siderophore	-	Disruption of the siderophore bacillibactin production drastically reduces the ability of B. cereus to utilize ferritin for growth and results in attenuated bacterial virulence in insects.	Essential for iron acquisition from ferritin
P_GM000225	60.4	4.60e-127	VFG050032	VF0586	Bacillibactin	Catechol-based siderophore	-	Disruption of the siderophore bacillibactin production drastically reduces the ability of B. cereus to utilize ferritin for growth and results in attenuated bacterial virulence in insects.	Essential for iron acquisition from ferritin
P_GM000226	65.3	0	VFG050043	VF0586	Bacillibactin	Catechol-based siderophore	-	Disruption of the siderophore bacillibactin production drastically reduces the ability of B. cereus to utilize ferritin for growth and results in attenuated bacterial virulence in insects.	Essential for iron acquisition from ferritin
P_GM000227	61.9	3.92e-30	VFG026493	VF0299	Mycobactin	Mycobacteria produce two classes of siderophores, mycobactins and the exochelins. Pathogenic mycobacteria solely produce mycobactins, whereas saprophytic mycobacteria such as M. smegmatis and Mycobacterium neoarum produce both mycobactins and exochelins; Mycobactins are salicylate containing siderophores, and exochelins are peptidic molecules; Mycobactins are found in two forms that differ in the…	-	Cell-association mycobactin participates in iron internalization and/or to serve as a temporary iron-holding molecule to prevent sudden influx of excess iron if the metal suddenly becomes available after a period of iron limitation	-
P_GM000261	44.7	1.00e-56	VFG023850	VF0309	PDIM	Major lipid, also referred as ball of wax; mas (mycocerosic acid synthase catalyzing the synthesis of long-chain, multiply methylated branched fatty acid, called mycocerosic acid), fadD26 and fadD28 (long-chain fatty acyl-AMP ligases) are essential for the biosynthesis of PDIM; drrC and mmpL7 gene are necessary for the proper localization of PDIM	-	Play a mainly structural role in providing a stable base for the insertion of other lipid and also play a role as a fluidity modifier, whose function could be to modulate cell wall viscosity; PDIM is crucial for infection by masking pathogen-associated molecular patterns (PAMP) of the cell wall from the innate immune system	-
P_GM000311	72.4	4.00e-263	VFG012103	VF0594	GroEL	GroEL of numerous bacteria, such as L. pneumophila, H. pylori, H. ducreyi, M. avium, S. typhimurium, A. actinomycetemcomitans and B. burgdorferi, has been shown to be involved in adhesion or invasion of various target cells or tissues.	GroEL is released extracellularly after heat shock and can be surface associated.	Heat shock protein involved in intestinal colonization	-
P_GM000321	41.6	2.92e-63	VFG016507	VF0878	-	-	-	-	-
P_GM000324	42	4.53e-74	VFG019760	VF0082	Type IV pili	PilA, B, C, D, E, F, M, N, O, P, Q, T, U, V, W, X, Y1, Y2, Z, and fimT, U, V are involved in the biogenesis and mechanical function of pili, pilG, H, I, K, chpA, B, C, D, E, pilS, R, fimS, rpoN, algR, algU, and vfr are involved in transcriptional regulation and chemosensory pathways that control the expression or activity of the twitching motility of the pili	-	Attaches to host cells, but not to mucin, causing a twitching motility that allows the bacteria to move along the cell surface; biofilm formation	The C-terminal receptor-binding domain of pilin binds to asialoGM1 gangliosides on host cells. Generally, GM1 gangliosides contain a sialic acid moiety. P.aeruginosa produces a neuraminidase which removes sialic acid residues from the GM1 to form the asialoGM1, which is a better receptor for the pili; The asialoGM1 is present in increased abundance on the surface of cystic fibrosis respiratory ep…
P_GM000369	47.7	6.33e-98	VFG047558	VF0559	Purine biosynthesis	The purMCD locus encodes three enzymes (phosphoribosylaminoimidazol synthetase, SAICAR synthetase, and phosphoribosylamine-glycine ligase) required for the de novo synthesis of purine nucleotides.	-	Required for bacterial cytosolic replication	-
P_GM000421	41.5	6.82e-87	VFG019760	VF0082	Type IV pili	PilA, B, C, D, E, F, M, N, O, P, Q, T, U, V, W, X, Y1, Y2, Z, and fimT, U, V are involved in the biogenesis and mechanical function of pili, pilG, H, I, K, chpA, B, C, D, E, pilS, R, fimS, rpoN, algR, algU, and vfr are involved in transcriptional regulation and chemosensory pathways that control the expression or activity of the twitching motility of the pili	-	Attaches to host cells, but not to mucin, causing a twitching motility that allows the bacteria to move along the cell surface; biofilm formation	The C-terminal receptor-binding domain of pilin binds to asialoGM1 gangliosides on host cells. Generally, GM1 gangliosides contain a sialic acid moiety. P.aeruginosa produces a neuraminidase which removes sialic acid residues from the GM1 to form the asialoGM1, which is a better receptor for the pili; The asialoGM1 is present in increased abundance on the surface of cystic fibrosis respiratory ep…
P_GM000428	40.1	3.44e-51	VFG031747	VF0858	-	-	-	-	-
P_GM000455	41.7	5.46e-75	VFG005533	VF1055	-	-	-	-	-
P_GM000467	40.5	1.65e-45	VFG024200	VF0317	DevRS	A two-component system consists of a histidine sensor kinase and a response regulator; phosphorylation-based signalling has been established for five of eleven systems in M. tuberculosis, RegX3-SenX3, TrcR-TrcS, MprA-MprB, PrrA-PrrB and DevR-DevS (DosR-DosS)	-	Controls the global response to oxidative stress and low oxygen repsonse, key regulator in the oxygen starvation-induced mycobacterial dormancy response	-
P_GM000468	40.8	4.94e-52	VFG007904	VF0309	PDIM	Major lipid, also referred as ball of wax; mas (mycocerosic acid synthase catalyzing the synthesis of long-chain, multiply methylated branched fatty acid, called mycocerosic acid), fadD26 and fadD28 (long-chain fatty acyl-AMP ligases) are essential for the biosynthesis of PDIM; drrC and mmpL7 gene are necessary for the proper localization of PDIM	-	Play a mainly structural role in providing a stable base for the insertion of other lipid and also play a role as a fluidity modifier, whose function could be to modulate cell wall viscosity; PDIM is crucial for infection by masking pathogen-associated molecular patterns (PAMP) of the cell wall from the innate immune system	-
P_GM000520	46.8	6.53e-83	VFG016166	VF0922	-	-	-	-	-
P_GM000523	40.2	4.58e-58	VFG044271	VF1013	-	-	-	-	-
P_GM000536	52.7	1.27e-83	VFG043438	VF0670	-	-	-	-	-
P_GM000537	50.6	7.59e-76	VFG043437	VF0670	-	-	-	-	-
P_GM000591	40.3	1.42e-45	VFG009807	VF0286	PhoP	Similar to the PhoP response regulator of S. enteric serovar Typhimurium that senses Mg2+ starvation and controls the expression of virulence genes	-	Senses Mg2+ starvation, controls expression of genes involved in surface remodeling and adaptation to intracellular growth	-
P_GM000599	40.2	1.37e-121	VFG037029	VF0454	KatA	-	-	Detoxifies H2O2; Protects against ROS (Reactive oxygen species), a family of chemical that are oxidized version of molecular oxygen, including hydrogen peroxide, superoxide and hydroxyl radicals	-
P_GM000696	49.8	9.35e-147	VFG013618	VF0758	-	-	-	-	-
P_GM000772	40.4	1.75e-15	VFG043209	VF0394	Flagella	-	-	Required for efficient cellular invasion; YplA, a phospholipase is secreted by this type III flagellum secretion system. YplA is required for survival of Y. enterocolitica in the Peyer's patches and for stimulation of the acute inflammatory response of the host to the infection; contributed to the initiation of biofilm formation	-
P_GM000868	47.1	1.86e-127	VFG049122	VF0572	Allantion utilization	An allantoin utilization operon has been associated with hypervirulent K. pneumoniae strains that cause pyogenic liver abscesses.	-	Providing a nitrogen source to increase virulence in K. pneumoniae at certain sites of infection	Allantoin is a metabolic intermediate of purine degradation by various organisms including microbes and has been identified as a source of nitrogen in various bacterial species and as both a nitrogen source and a carbon source in K. pneumoniae.
P_GM000892	40.1	1.16e-28	VFG009693	VF0305	SodC	-	-	Copper/zinc-dependent enzyme, responsible for a small part of total SOD activity in M. tuberculosis	-
P_GM000947	53.7	3.92e-126	VFG030724	VF0842	-	-	-	-	-
P_GM000969	64.4	5.82e-38	VFG006471	VF0050	Urease	-	~550kDa nickel metalloenzyme comprised of two distinct subunits-UreA and UreB, the UreEFGH proteins are required for activation of urease by incorporating nickel ions into the urease apoenzyme, UreI functions as an acid-dependent urea channel; PDB code: 1E9Z	An important colonization factor, contributes to acid resistance, epithelial cell damage, chemotactic behavior, and nitrogen metabolism	A Ni2+-containing enzyme, catalyzes the hydrolysis of urea to ammonium and carbon dioxide. Urea channels (UreI) present in the inner membrane are opened at pH<6.5, allowing delivery of urea to urease. The ammonia produced diffuses into, and thus buffers the periplasm.
P_GM000970	56.7	4.74e-39	VFG006470	VF0050	Urease	-	~550kDa nickel metalloenzyme comprised of two distinct subunits-UreA and UreB, the UreEFGH proteins are required for activation of urease by incorporating nickel ions into the urease apoenzyme, UreI functions as an acid-dependent urea channel; PDB code: 1E9Z	An important colonization factor, contributes to acid resistance, epithelial cell damage, chemotactic behavior, and nitrogen metabolism	A Ni2+-containing enzyme, catalyzes the hydrolysis of urea to ammonium and carbon dioxide. Urea channels (UreI) present in the inner membrane are opened at pH<6.5, allowing delivery of urea to urease. The ammonia produced diffuses into, and thus buffers the periplasm.
P_GM000971	66.7	4.48e-278	VFG006476	VF0050	Urease	-	~550kDa nickel metalloenzyme comprised of two distinct subunits-UreA and UreB, the UreEFGH proteins are required for activation of urease by incorporating nickel ions into the urease apoenzyme, UreI functions as an acid-dependent urea channel; PDB code: 1E9Z	An important colonization factor, contributes to acid resistance, epithelial cell damage, chemotactic behavior, and nitrogen metabolism	A Ni2+-containing enzyme, catalyzes the hydrolysis of urea to ammonium and carbon dioxide. Urea channels (UreI) present in the inner membrane are opened at pH<6.5, allowing delivery of urea to urease. The ammonia produced diffuses into, and thus buffers the periplasm.
P_GM000974	67	2.71e-96	VFG019533	VF0050	Urease	-	~550kDa nickel metalloenzyme comprised of two distinct subunits-UreA and UreB, the UreEFGH proteins are required for activation of urease by incorporating nickel ions into the urease apoenzyme, UreI functions as an acid-dependent urea channel; PDB code: 1E9Z	An important colonization factor, contributes to acid resistance, epithelial cell damage, chemotactic behavior, and nitrogen metabolism	A Ni2+-containing enzyme, catalyzes the hydrolysis of urea to ammonium and carbon dioxide. Urea channels (UreI) present in the inner membrane are opened at pH<6.5, allowing delivery of urea to urease. The ammonia produced diffuses into, and thus buffers the periplasm.
P_GM000991	41.9	1.65e-59	VFG032908	VF0449	PrsA2	A conserved post-translocation chaperone and a peptidyl prolyl cis-trans isomerase (PPIase) contributing to LLO folding and pore-forming ability and to the activity of the broad-range PC-PLC	-	Required for virulence and contributes to the integrity of the L.monocytogenes cell wall as well as swimming motility and bacterial resistance to osmotic stress	PrsA2 is a critical post-translocation secretion chaperone. It is a member of a family of membrane-associated lipoproteins that contribute to the folding and stability of secreted proteins as they cross the bacterial membrane
P_GM001012	62.8	8.84e-156	VFG032200	VF0347	LplA1	-	-	Necessary for efficient intracellular proliferation of L. monocytogenes	A lipoate protein ligase involved in modification of E2 subunits of the pyruvate dehydrogenase enzyme (PDH) complex
P_GM001066	43.4	1.97e-84	VFG047724	VF0558	Pyrimidine biosynthesis	CarB, CarA, and PyrB encode the large and small subunits of carbamoylphosphate synthetase and aspartate carbamoyl transferase, respectively. These enzymes catalyze the first two steps in the pyrimidine nucleotide biosynthetic pathway in many bacteria, including Francisella, and are required for the virulence of several pathogens, including Salmonella and E. coli	-	Mediating bacterial resistance to reactive oxygen species (ROS) that is important for phagosomal escape	-
P_GM001067	47.5	1.53e-283	VFG047710	VF0558	Pyrimidine biosynthesis	CarB, CarA, and PyrB encode the large and small subunits of carbamoylphosphate synthetase and aspartate carbamoyl transferase, respectively. These enzymes catalyze the first two steps in the pyrimidine nucleotide biosynthetic pathway in many bacteria, including Francisella, and are required for the virulence of several pathogens, including Salmonella and E. coli	-	Mediating bacterial resistance to reactive oxygen species (ROS) that is important for phagosomal escape	-
P_GM001072	53.6	3.04e-300	VFG049189	VF0783	-	-	-	-	-
P_GM001096	44.4	2.91e-26	VFG041578	VF1266	-	-	-	-	-
P_GM001135	41.3	3.91e-46	VFG036559	VF0272	FbpABC	-	-	Encodes a periplasmic-binding protein-dependent iron transport system necessary for the utilization of iron bound to transferrin or iron chelates, FbpA is the periplasmic Fe3+ binding protein	-
P_GM001164	48.9	2.39e-85	VFG044381	VF0937	-	-	-	-	-
P_GM001165	41.3	8.73e-39	VFG044383	VF0937	-	-	-	-	-
P_GM001170	45.9	4.55e-62	VFG030696	VF0842	-	-	-	-	-
P_GM001207	49.3	8.08e-41	VFG016532	VF0881	-	-	-	-	-
P_GM001272	52.2	5.13e-40	VFG004733	VF0993	-	-	-	-	-
P_GM001284	51.8	1.04e-103	VFG043425	VF0670	-	-	-	-	-
P_GM001313	48.1	2.21e-102	VFG016502	VF0878	-	-	-	-	-
P_GM001370	42	3.57e-40	VFG000320	VF0056	LPS	-	Under-phosphorylation and under-acylation of lipid A compared with enterobacterial lipid A; the average length of the fatty acid chains in H. pylori lipid A is longer (16 to 18 carbons) than in E. coli (12 to 14 carbons)	H. pylori LPS have much lower immunobiological activities than enterobacterial LPS, thus may prolong H. pylori infection for longer; mediates a lectin-like interaction with laminin, the binding may disrupt epithelial cell-basement membrane interactions contributing to the disruption of gastric mucosal integrity and the development of gastric leakiness associated with the bacterium	-
P_GM001411	59.3	1.42e-61	VFG006811	VF0351	Lsp	-	-	A lipoprotein-specific signal peptidase SPase II, responsible for the maturation of lipoproteins in listerial pathogenesis; the deletion mutant failed to process several lipoproteins and the mutant bacteria are clearly impaired in phagosomal escape	-
P_GM001417	43.9	1.55e-94	VFG047736	VF0558	Pyrimidine biosynthesis	CarB, CarA, and PyrB encode the large and small subunits of carbamoylphosphate synthetase and aspartate carbamoyl transferase, respectively. These enzymes catalyze the first two steps in the pyrimidine nucleotide biosynthetic pathway in many bacteria, including Francisella, and are required for the virulence of several pathogens, including Salmonella and E. coli	-	Mediating bacterial resistance to reactive oxygen species (ROS) that is important for phagosomal escape	-
P_GM001418	47.4	0	VFG047710	VF0558	Pyrimidine biosynthesis	CarB, CarA, and PyrB encode the large and small subunits of carbamoylphosphate synthetase and aspartate carbamoyl transferase, respectively. These enzymes catalyze the first two steps in the pyrimidine nucleotide biosynthetic pathway in many bacteria, including Francisella, and are required for the virulence of several pathogens, including Salmonella and E. coli	-	Mediating bacterial resistance to reactive oxygen species (ROS) that is important for phagosomal escape	-
P_GM001424	50.6	8.11e-195	VFG031931	VF0349	FbpA	A 570 aa polypeptide with strong homologies to the fibronectin binding proteins PavA of S. pneumoniae, Fbp54 of S. pyogenes and FbpA of S. gordonii; a substrate for the SecA2 pathway	-	A fibronectin-binding protein present on the listerial surface that can mediate adherence to host cells but also act like a chaperone for two virulence factors, LLO and InlB	-
P_GM001436	55.6	2.61e-91	VFG032386	VF0787	-	-	-	-	-
P_GM001439	46.5	5.09e-63	VFG046607	VF0543	Capsule	Group 4 capsule; high molecular weight (HMW) O-antigen capsule	A polymer of the tetrasaccharide repeat, 4)-a-D-GalNAcAN-(1-.4)-a-D-GalNAcAN-(1-.3)-b-D-QuiNAc-(1-.2)-b-D-Qui4NFm-(1-, which is identical to F. tularensis O-antigen subunit; F. tularensis synthesizes an O-antigen capsule containing approximately 125 to 300 or more O-antigen repeating units	Providing a stealth shield that prevents the host immune system from detecting this potent pathogen	-
P_GM001449	53.4	6.20e-85	VFG038840	VF0473	Polar flagella	Types of bacterial movement: swimming, swarming, gliding, twitching and sliding. Only swimming and swarming are correlated with the presence of flagella. Swimming is an individual endeavour, while swarming is the movement of a group of bacteria; constitutively expressed for motility in liquid environments	-	Necessary for motility, adhesion and invasion; glycosylation of the flagellin may play a role in provoking a proinflammatory response	-
P_GM001450	61.6	1.10e-20	VFG011430	VF0367	LPS	Brucella possesses a non-classical LPS as compared with the so-called classical LPS from enterobacteria such as Escherichia coli. B. abortus lipid A possesses a diaminoglucose backbone (rather than glucosamine), and acyl groups are longer (C28 rather than C12 and C16) and are only linked to the core by amide bounds (rather than ester and amide bonds).; In contrast to enterobacterial LPSs, Brucell…	-	Plays a role in entry and early survival inside macrophages; Resistance to innate-immunity anti-bacterial responses; a modulator of the immune response	The entry and early survival stages of smooth Brucella are lipid-raft-dependent. The entry-gateway seems to include Brucella surface-exposed HSP60-PrPc (cellular prion protein) interaction but also a SR-A (class A scavenger)-lipid-A interaction and is also dependent on the LPS O-chain. And the LPS O-chain ensures the Brucella containing vacuole (BCV) aviodance of fusion with lysosomes transiently…
P_GM001474	40	6.54e-16	VFG006699	VF0051	Flagella	H. pylori typically produce 4-6 unipolar flagella, which are encased in a membranous sheath and capped by terminal bulbs	Comprised of three main components (filament, hook and basal body). The flagellar filament is composed primarily of repeating subunits of two polypeptides: FlaA (the major component) and FlaB (a minor component). The flagellar hook is comprised primarily of FlgE. The basal body is a multiprotein structure that serves as the proton motive force-driven motor that propels rotation.	Confers motility, allows the bacteria to penetrate and colonize the gastric mucus layer. The lumenal pH of the fasting human stomach is <2, but with the gastric mucus there is a pH gradient that ranges from pH 2 at the luminal surface to nearly neutral pH at the epithelial cell surface, so entry into the gastric mucus layer is important for H. pylori to escape extremely low pH	-
P_GM001485	42.8	2.40e-31	VFG011277	VF0685	-	-	-	-	-
P_GM001486	44	3.92e-15	VFG043293	VF0732	-	-	-	-	-
P_GM001488	40.2	2.88e-82	VFG043295	VF0732	-	-	-	-	-
P_GM001490	56.6	3.70e-158	VFG043297	VF0732	-	-	-	-	-
P_GM001494	40.4	2.59e-17	VFG043260	VF0796	-	-	-	-	-
P_GM001501	66.9	5.09e-55	VFG043408	VF0670	-	-	-	-	-
P_GM001503	57.6	1.01e-76	VFG006610	VF0051	Flagella	H. pylori typically produce 4-6 unipolar flagella, which are encased in a membranous sheath and capped by terminal bulbs	Comprised of three main components (filament, hook and basal body). The flagellar filament is composed primarily of repeating subunits of two polypeptides: FlaA (the major component) and FlaB (a minor component). The flagellar hook is comprised primarily of FlgE. The basal body is a multiprotein structure that serves as the proton motive force-driven motor that propels rotation.	Confers motility, allows the bacteria to penetrate and colonize the gastric mucus layer. The lumenal pH of the fasting human stomach is <2, but with the gastric mucus there is a pH gradient that ranges from pH 2 at the luminal surface to nearly neutral pH at the epithelial cell surface, so entry into the gastric mucus layer is important for H. pylori to escape extremely low pH	-
P_GM001504	46.1	7.06e-22	VFG043067	VF0967	-	-	-	-	-
P_GM001506	45.4	3.29e-91	VFG017788	VF0114	Flagella	Two different (approximately 59-kDa) flagellin subunits, FlaA and FlaB are subject to both antigenic variation and phase variation; The expression of FlaA and FlaB is controlled by different transcription factors, namely the alternative sigma28 (FlaA) and sigma54 (FlaB) transcription factors; post-translationally modified through O-linked glycosylation. The major modification are pseudaminic acid…	A single unsheathed flagellum that is present at each pole; Over 40 genes are involved in C. jejuni flagella biogenesis and assembly	Penetrating the mucus barrier; chemotaxis is also important for intestinal colonization; In the absence of a type III secretion system, the flagellar secretion apparatus appears to secrete several putative virulence proteins including FspA, FlaC and up to eight Cia proteins	-
P_GM001507	47.4	9.70e-207	VFG043310	VF0732	-	-	-	-	-
P_GM001508	40.5	1.36e-37	VFG011857	VF0114	Flagella	Two different (approximately 59-kDa) flagellin subunits, FlaA and FlaB are subject to both antigenic variation and phase variation; The expression of FlaA and FlaB is controlled by different transcription factors, namely the alternative sigma28 (FlaA) and sigma54 (FlaB) transcription factors; post-translationally modified through O-linked glycosylation. The major modification are pseudaminic acid…	A single unsheathed flagellum that is present at each pole; Over 40 genes are involved in C. jejuni flagella biogenesis and assembly	Penetrating the mucus barrier; chemotaxis is also important for intestinal colonization; In the absence of a type III secretion system, the flagellar secretion apparatus appears to secrete several putative virulence proteins including FspA, FlaC and up to eight Cia proteins	-
P_GM001510	41	2.55e-79	VFG025837	VF0430	Flagella	-	-	Polar flagella required for motility and macrophage invasion	-
P_GM001511	44.2	1.11e-184	VFG043409	VF0670	-	-	-	-	-
P_GM001512	43.7	2.90e-34	VFG043093	VF1154	-	-	-	-	-
P_GM001515	40.9	7.03e-43	VFG043049	VF0967	-	-	-	-	-
P_GM001522	58.8	2.43e-105	VFG045688	VF0361	Capsule	The biosynthesis of capsular polysaccharides by E. faecalis is encoded by the csp operon, which includes 11 open reading frames (cpsA to cpsK). However, only 7 open reading frames in the cps operon are essential for capsule production (cpsC, cpsD, cpsE, cpsG, cpsI, cpsJ, and cpsK); Previous genetic evidence demonstrated that E. faecalis isolates can be classified in 1 of 3 capsule operon polymorp…	-	Contributes to host immune evasion	Masks bound C3 from detection on the surface of E. faecalis; masks lipoteichoic acid from detection
P_GM001523	48.3	6.34e-75	VFG045682	VF0361	Capsule	The biosynthesis of capsular polysaccharides by E. faecalis is encoded by the csp operon, which includes 11 open reading frames (cpsA to cpsK). However, only 7 open reading frames in the cps operon are essential for capsule production (cpsC, cpsD, cpsE, cpsG, cpsI, cpsJ, and cpsK); Previous genetic evidence demonstrated that E. faecalis isolates can be classified in 1 of 3 capsule operon polymorp…	-	Contributes to host immune evasion	Masks bound C3 from detection on the surface of E. faecalis; masks lipoteichoic acid from detection
P_GM001603	44.2	1.78e-120	VFG026433	VF0816	-	-	-	-	-
P_GM001652	58.6	6.04e-42	VFG043408	VF0670	-	-	-	-	-
P_GM001666	40.4	5.89e-84	VFG044398	VF0938	-	-	-	-	-
P_GM001781	61.7	2.21e-136	VFG043383	VF0608	Flagellar glycosylation/Pse biosynthetic pathway	Flagellar glycosylation is common among a number of bacterial pathogens such as H. pylori and Campylobacter jejuni.;H. pylori flagellins are O-glycosylated on serines and threonines with an unusual nine-carbon sugar pseudaminic acid (Pse).	-	Flagellin glycosylation is essential for assembly of flagellar filaments and motility, and hence for virulence	-
P_GM001782	46.5	5.88e-121	VFG037927	VF0465	Capsule	A. baumannii pan-genome was shown to include a highly diverse repertoire of gene sequences. In particular, capsule gene cluster is highly variable. The cluster at the K locus often contains either capsule export genes (wza, wzb, and wzc) or genes for simple sugar synthesis (galU, ugd, gpi, gne1, and pgm), which flank a central variable region that would be required for the synthesis of a specific…	-	Plays an important role in protecting bacteria from the host innate immune response	-
P_GM001786	52	6.62e-126	VFG037987	VF0465	Capsule	A. baumannii pan-genome was shown to include a highly diverse repertoire of gene sequences. In particular, capsule gene cluster is highly variable. The cluster at the K locus often contains either capsule export genes (wza, wzb, and wzc) or genes for simple sugar synthesis (galU, ugd, gpi, gne1, and pgm), which flank a central variable region that would be required for the synthesis of a specific…	-	Plays an important role in protecting bacteria from the host innate immune response	-
P_GM001792	44.4	1.14e-22	VFG043453	VF1000	-	-	-	-	-
P_GM001827	44	7.86e-47	VFG013192	VF0268	HitABC	HitA encodes a periplasmic ferric-binding protein A (FbpA), a high-affinity iron-binding protein belonging to the transferrin superfamily. hitB encodes a cytoplasmic permease. hitC encodes ATP-binding protein	-	HitABC(fbpABC) operon encodes a periplasmic-binding protein-dependent iron transport system necessary for the utilization of iron bound to transferrin or iron chelates	-
P_GM001837	50.6	2.81e-187	VFG016304	VF0141	Capsule	Capsule synthesis is encoded by the plasmid pXO2; capBCA encodes membrane associated enzymes, dep, adjacent to the cap region for the encapsulation, degrades the high-molecular weight capsule (H-capsule, >100 KDa) to the lower-molecular weight capsule (L-capsule, <14 KDa); acpA located on plasmid pXO2 is a positive regulator for cap region and is activated by high concentrations of CO2	A polymer of gamma-D-glutamic acid	Inhibits phagocytosis, and it is a monotonous linear polymer that is only very weakly immunogenic that enables the bacteria to evade the host-immune defenses and facilitate systemic invasion and dissemination within the bloodstream; produces a concentration dependent enhancement of the cytotoxicity of LT through an enhancement in the binding and accumulation of protective antigen to its receptors.	-
P_GM001847	48.6	1.13e-103	VFG047023	VF0542	LPS	The structure of Francisella spp. lipid A is unique in that it is modified by various carbohydrates that greatly reduce TLR4 activation and allow for immune evasion	-	A key virulence factor does not signal through, and is not an agonist of, toll like receptor 4 (TLR-4) and has little endotoxic activity	Francisella lipid A is a very poor stimulant of the host's innate immunity. The lack of immune recognition of Franciscella lipid A has been attributed to several structural differences compared to E. coli lipid A. These include (1) the absence of phosphate at the 40 position as well as the modification of 1-phosphate with GalN and (2) tetraacylation of lipid A with longer acyl chains (1618 carbo…
P_GM001848	66.8	6.94e-142	VFG005898	VF0144	Capsule	Ninety different capsule types have been identified. Each has a structurally distinct capsule, composed of repeating oligosaccharide units joined by glycosidic linkages	-	Resistant to complement deposition and masks cell wall-associated complement from being recognized by the complement receptors on phagocytes	-
P_GM001855	45.4	1.09e-72	VFG014388	VF0273	Flagella	-	-	Swimming motility; play a role in biofilm formation and other pathogenic adaptations	-
P_GM001866	47.5	1.74e-87	VFG044358	VF1243	-	-	-	-	-
P_GM001868	40.4	1.41e-38	VFG030684	VF0842	-	-	-	-	-
P_GM001896	43.1	7.39e-57	VFG038840	VF0473	Polar flagella	Types of bacterial movement: swimming, swarming, gliding, twitching and sliding. Only swimming and swarming are correlated with the presence of flagella. Swimming is an individual endeavour, while swarming is the movement of a group of bacteria; constitutively expressed for motility in liquid environments	-	Necessary for motility, adhesion and invasion; glycosylation of the flagellin may play a role in provoking a proinflammatory response	-
P_GM001899	45.2	1.32e-75	VFG043319	VF0157	Flagella	Flagella expression is associated with the cellular cycle in L. pneumophila, the bacteria are not motile while multiplying in host cells, but become motile in the later stages of the infection process	-	Not required for intracellular growth but enhance the invasion capacity	-
P_GM001982	42.4	2.35e-48	VFG030989	VF0845	-	-	-	-	-
P_GM001990	42.5	3.40e-15	VFG043537	VF0723	-	-	-	-	-
P_GM002047	64.3	1.10e-307	VFG000080	VF0073	ClpE	Belongs to HSP-100/Clp family	-	An ATPase required for prolonged survival at 42 degree; acts synergistically with ClpC in cell division	-
P_GM002067	40.9	5.06e-48	VFG001344	VF0274	Capsule	GBS can be subclassified into serotypes according to the immunologic type of the polysaccharide capsule. Of the nine serotypes described so far, the type Ia, Ib, II, III and V are responsible for the majority of invasive human GBS disease; serotype III is particularly important because it causes the majority of infection to neonates	The different capsular polysaccharides consists of high-molecular-weight polymers with a repeating unit composed of glucose, galactose, N-acetylglucosamine and sialic acid; sialic acid plays important role in virulence	Inhibits the binding of the activated complement factor C3b to the surface of S. agalactiae, preventing the activation of the alternative complement pathway and inhibits complement-mediated opsonophagocytosis	-
P_GM002069	61.3	3.14e-155	VFG045303	VF0171	LPS	-	O-side chain is made up of homopolymer repeats of a single sugar residue designated legionaminic acid, and the core region is highly O-acetylated providing hydrophobic characteristic on the LPS structure	Phase variation associated with changes in virulence	-
P_GM002071	61.2	5.24e-84	VFG007642	VF0624	-	-	-	-	-
P_GM002073	67.8	3.74e-172	VFG050194	VF0659	-	-	-	-	-
P_GM002079	74	2.62e-153	VFG016417	VF0659	-	-	-	-	-
P_GM002080	62.4	9.03e-270	VFG016381	VF0659	-	-	-	-	-
P_GM002081	43.2	4.35e-56	VFG016419	VF0659	-	-	-	-	-
P_GM002116	49.7	3.16e-65	VFG015885	VF0917	-	-	-	-	-
P_GM002148	40.6	1.20e-38	VFG030671	VF0842	-	-	-	-	-
P_GM002164	51	1.79e-42	VFG016532	VF0881	-	-	-	-	-
P_GM002266	41.3	1.13e-48	VFG005765	VF0279	Beta-haemolysin/cytolysin	Lyses not only red blood cells but a broad range of eukaryotic cell types; surface associated protein that can be extracted from the cells by non-ionic detergent, starch or albumin	-	Forms pores in cell membrane; proinflammatory effects: inducing apoptosis, promoting cellular invasion, triggering iNOS and cytokine release	-
P_GM002279	67.1	1.27e-100	VFG016238	VF0655	-	-	-	-	-
P_GM002343	41.8	1.33e-63	VFG038862	VF0474	Lateral flagella	-	-	Inducible lateral peritrichous flagellar system is responsible for movement across solid surfaces or through viscous environments known as swarming motility; glycosylation of the lateral flagellin is essential for swarming motility over surfaces	-
P_GM002366	40.5	8.59e-45	VFG050218	VF0600	Zmp1	-	-	A proline-proline specific metalloprotease involved in the regulation of the adhesion-motility balance of C. difficile through cleavage of the putative adhesins CD2831 and CD3246;release from the bacterial surface of CD2831 and the Zmp1 expression are both regulated by intra-cellular concentrations of cyclic di-GMP	-
P_GM002373	50.6	2.00e-204	VFG016303	VF0141	Capsule	Capsule synthesis is encoded by the plasmid pXO2; capBCA encodes membrane associated enzymes, dep, adjacent to the cap region for the encapsulation, degrades the high-molecular weight capsule (H-capsule, >100 KDa) to the lower-molecular weight capsule (L-capsule, <14 KDa); acpA located on plasmid pXO2 is a positive regulator for cap region and is activated by high concentrations of CO2	A polymer of gamma-D-glutamic acid	Inhibits phagocytosis, and it is a monotonous linear polymer that is only very weakly immunogenic that enables the bacteria to evade the host-immune defenses and facilitate systemic invasion and dissemination within the bloodstream; produces a concentration dependent enhancement of the cytotoxicity of LT through an enhancement in the binding and accumulation of protective antigen to its receptors.	-
P_GM002420	40.8	3.45e-117	VFG049934	VF0660	-	-	-	-	-
P_GM002444	49.6	4.22e-37	VFG008115	VF0319	PanC/PanD	-	-	Lipid biosynthesis and metabolism play a pivotal role in the intracellular replication and persistence of M. tuberculosis. Pantothenic acid (vitamin B5) is an essential molecule required for the synthesis of coenzyme A and acyl carrier protein (ACP). PanC (pantothenate synthetase) and PanD (aspartate-1-decarboxylase) involved in pantothenate biosynthesis.	-
P_GM002445	40.6	1.85e-55	VFG009301	VF0319	PanC/PanD	-	-	Lipid biosynthesis and metabolism play a pivotal role in the intracellular replication and persistence of M. tuberculosis. Pantothenic acid (vitamin B5) is an essential molecule required for the synthesis of coenzyme A and acyl carrier protein (ACP). PanC (pantothenate synthetase) and PanD (aspartate-1-decarboxylase) involved in pantothenate biosynthesis.	-
P_GM002470	48.6	3.48e-88	VFG043411	VF0670	-	-	-	-	-
P_GM002471	57.3	2.01e-48	VFG031457	VF0851	-	-	-	-	-
P_GM002477	46.1	1.18e-19	VFG043551	VF0867	-	-	-	-	-
P_GM002514	40.5	1.70e-49	VFG006826	VF0792	-	-	-	-	-
P_GM002523	41.9	1.40e-35	VFG009676	VF0306	AhpC	-	-	Alkyl hydroperoxide reductase involved in protecting mycobacteria from the oxidative and nitrosative responses of macrophages	-
P_GM002524	45.7	2.64e-56	VFG009706	VF0304	SodA	-	-	Iron-dependent enzyme, important for survival of intracellular pathogens during infection	-
P_GM002533	45.6	9.99e-114	VFG022662	VF0815	-	-	-	-	-
P_GM002570	41.3	3.43e-36	VFG026333	VF0812	-	-	-	-	-
P_GM002576	42.2	9.34e-71	VFG050217	VF0593	CD0873	Numerous bacterial adhesins also characterized as lipoproteins, similar to CD0873, including the adhesin PsaA, a solute-binding lipoprotein of the Mn2+ ABC transporter of S. pneumoniae; CD0873 is annotated as a substrate-binding protein component SBP of an ABC transporter and is an immunoreactive protein in human infection	-	A surface-exposed lipoprotein with a role in adherence	-
P_GM002582	70.4	6.71e-241	VFG048844	VF0560	Capsule	The Klebsiella polysaccharide capsule is produced through a Wzy-dependent process, for which the synthesis and export machinery are encoded in a single 10-30 kb region of the genome known as the K locus.; 78 distinct capsule phenotypes have been recognized by serological typing, but many isolates are serologically non-typable.; capsular serotypes vary substantially in the degree of serum resistan…	-	Assisting in evading the host immune system by protecting bacteria from opsonophagocytosis and serum killing	-
P_GM002598	46.7	2.88e-98	VFG016502	VF0878	-	-	-	-	-
P_GM002602	43.2	2.59e-69	VFG043148	VF0625	-	-	-	-	-
P_GM002610	41.9	1.04e-38	VFG016509	VF0879	-	-	-	-	-
P_GM002658	42.5	1.46e-75	VFG040878	VF0945	-	-	-	-	-
P_GM002685	52.3	2.76e-72	VFG001867	VF0169	SodB	-	-	A cytoplasmic iron superoxide dismutase; important for intracellular survival and transmission	-
P_GM002697	40.3	9.04e-40	VFG013047	VF0985	-	-	-	-	-
P_GM002709	63	4.81e-122	VFG026980	VF0257	SigA	In M. tuberculosis, 13 sigma factor genes have been annotated in the genome, 9 of which belong to a special subfamily thought to direct extracytoplasmic functions and various other stress responses (temperature, oxidative stress, pH, and infection of macrophages); sigma A also known as RpoV, is the essential principal mycobacterial sigma factors, necessary for most mycobacterial housekeeping gene…	-	Sigma A interacts with a transcriptional activator WhiB3 to allow the expression of genes necessary for virulence	-
P_GM002729	41.8	4.30e-30	VFG039549	VF0696	T4SS secreted effectors	-	-	CBUA0020; CBU_0012*; CBU_0113; CBU_0122; CBU_0183; CBU_0201; CBU_0270; CBU_0295; CBU_0344*; CBU_0372; CBU_0375*; CBU_0469; CBU_0513; CBU_0534; CBU_0590; CBU_0635; CBU_0637; CBU_0820*; CBU_1048*; CBU_1079; CBU_1107*; CBU_1150*; CBU_1198; CBU_1268; CBU_1349; CBU_1370; CBU_1409; CBU_1434; CBU_1493; CBU_1495*; CBU_1525*; CBU_1530; CBU_1566; CBU_1576; CBU_1594; CBU_1607; CBU_1614; CBU_1639; CBU_1665; …	-
P_GM002737	62	6.99e-231	VFG043573	VF0713	-	-	-	-	-
P_GM002808	53.8	2.41e-112	VFG016408	VF0659	-	-	-	-	-
P_GM002819	59.4	7.11e-198	VFG047156	VF0542	LPS	The structure of Francisella spp. lipid A is unique in that it is modified by various carbohydrates that greatly reduce TLR4 activation and allow for immune evasion	-	A key virulence factor does not signal through, and is not an agonist of, toll like receptor 4 (TLR-4) and has little endotoxic activity	Francisella lipid A is a very poor stimulant of the host's innate immunity. The lack of immune recognition of Franciscella lipid A has been attributed to several structural differences compared to E. coli lipid A. These include (1) the absence of phosphate at the 40 position as well as the modification of 1-phosphate with GalN and (2) tetraacylation of lipid A with longer acyl chains (1618 carbo…
P_GM002820	41	1.40e-88	VFG047176	VF0542	LPS	The structure of Francisella spp. lipid A is unique in that it is modified by various carbohydrates that greatly reduce TLR4 activation and allow for immune evasion	-	A key virulence factor does not signal through, and is not an agonist of, toll like receptor 4 (TLR-4) and has little endotoxic activity	Francisella lipid A is a very poor stimulant of the host's innate immunity. The lack of immune recognition of Franciscella lipid A has been attributed to several structural differences compared to E. coli lipid A. These include (1) the absence of phosphate at the 40 position as well as the modification of 1-phosphate with GalN and (2) tetraacylation of lipid A with longer acyl chains (1618 carbo…
P_GM002822	74.6	2.98e-110	VFG006068	VF0144	Capsule	Ninety different capsule types have been identified. Each has a structurally distinct capsule, composed of repeating oligosaccharide units joined by glycosidic linkages	-	Resistant to complement deposition and masks cell wall-associated complement from being recognized by the complement receptors on phagocytes	-
P_GM002823	81.9	1.55e-176	VFG016417	VF0659	-	-	-	-	-
P_GM002824	63.7	3.58e-272	VFG016381	VF0659	-	-	-	-	-
P_GM002825	56.9	1.01e-107	VFG016434	VF0659	-	-	-	-	-
P_GM002826	58.4	1.70e-83	VFG016435	VF0659	-	-	-	-	-
P_GM002827	57.9	6.10e-92	VFG016436	VF0659	-	-	-	-	-
P_GM002829	55.7	3.35e-106	VFG016434	VF0659	-	-	-	-	-
P_GM002847	44.9	3.18e-208	VFG022971	VF0287	RelA	-	-	Associated with stationary phase adaptation and long-term survival	Produce ppGpp (guanosine 5'-diphosphate 3'-diphosphate), an 'alarmone' that suppresses synthesis of stable RNA, induces degradative pathways and modulates expression of genes involved in DNA replication
P_GM002897	54.5	3.59e-115	VFG042830	VF0731	-	-	-	-	-
P_GM002898	45.8	4.16e-147	VFG042842	VF0731	-	-	-	-	-
P_GM002914	57.2	2.60e-171	VFG013203	VF0758	-	-	-	-	-
P_GM002915	45.7	8.14e-97	VFG013197	VF0758	-	-	-	-	-
P_GM002917	47.4	4.58e-78	VFG013198	VF0758	-	-	-	-	-
P_GM002925	48.9	1.84e-122	VFG018661	VF1056	-	-	-	-	-
P_GM002928	42.7	6.08e-42	VFG022648	VF0814	-	-	-	-	-
P_GM002943	48.7	8.73e-47	VFG013265	VF0044	LOS	Lic1A (phosphorylcholine (ChoP) kinase) 5'-CAAT-3' within the 5'-end of its coding sequence; lic2A, also referred to as lexA, variation in the number of 5'-CAAT-3' repeats has been shown to correlate directly with phase variation of the Gal-alpha(1-4)beta-Gal LPS structure; But lgtC (glycosyltransferase), another phase-variable gene, ultimately dictates whether this structure is synthesized. lic3…	Comprising Lipid A, an inner core of one molecule 3-deoxy-D-manno-oct-2-ulopyranosonic acid (Kdo) and three molecules of heptose, and an outer core composed of a heteropolymer of the neutral sugars glucose and galactose. Substitution of the out core with phosphorylcholine or sialic acid results in the heterogeneity of LPS; Lack O-antigen	Major immunogen; LOS phosphorylcholine (ChoP) may influence invasion via interaction with PAF receptor and stimulates of inflammatory signals; LPS phase variation is characterized by the spontaneous loss and gain of oligosaccharide structures present in the outer core. the phase variable expression of LPS biosynthesis genes promotes evasion of antigen-specific host immune defences and allow colon…	Lic1(lic1A-lic1D) responsible for the addition of phosphorylcholine to LPS. lic1A mediates phase variation (tetranucleotide repeat region); phase-variable gene lic3A encodes an alpha-2,3-sialyltransferase that is responsible for the addition of Neu5Ac to terminal lactose in the LPS, LPS sialylation has been shown to be important for resistance to the killing effectors of normal human serum
P_GM002948	41.5	3.66e-08	VFG027273	VF0317	DevRS	A two-component system consists of a histidine sensor kinase and a response regulator; phosphorylation-based signalling has been established for five of eleven systems in M. tuberculosis, RegX3-SenX3, TrcR-TrcS, MprA-MprB, PrrA-PrrB and DevR-DevS (DosR-DosS)	-	Controls the global response to oxidative stress and low oxygen repsonse, key regulator in the oxygen starvation-induced mycobacterial dormancy response	-
P_GM002955	47.3	1.68e-46	VFG016532	VF0881	-	-	-	-	-
P_GM002959	42.7	1.03e-142	VFG032254	VF0786	-	-	-	-	-
P_GM003012	45.9	9.44e-96	VFG019077	VF1042	-	-	-	-	-
P_GM003020	45.4	4.04e-67	VFG031738	VF0858	-	-	-	-	-
P_GM003027	67.7	5.86e-200	VFG022587	VF0253	Isocitrate lyase	-	PDB code: 1F61	Required for persistent infection	Isocitrate lyase is the initial enzyme in the glyoxylate shunt, a secondary metabolic pathway that allows bacteria to utilize fatty acids as carbon and energy sources when the availability of primary carbon sources is limiting; Isocitrate lyase, in combination with malate synthase, catalyzes the conversion of isocitrate to malate, a reaction that allows maintenance of the TCA cycle and synthesize…
P_GM003104	41	1.10e-127	VFG030400	VF0840	-	-	-	-	-
P_GM003106	41.8	4.26e-101	VFG029172	VF0299	Mycobactin	Mycobacteria produce two classes of siderophores, mycobactins and the exochelins. Pathogenic mycobacteria solely produce mycobactins, whereas saprophytic mycobacteria such as M. smegmatis and Mycobacterium neoarum produce both mycobactins and exochelins; Mycobactins are salicylate containing siderophores, and exochelins are peptidic molecules; Mycobactins are found in two forms that differ in the…	-	Cell-association mycobactin participates in iron internalization and/or to serve as a temporary iron-holding molecule to prevent sudden influx of excess iron if the metal suddenly becomes available after a period of iron limitation	-
P_GM003112	45.4	4.10e-71	VFG043345	VF0157	Flagella	Flagella expression is associated with the cellular cycle in L. pneumophila, the bacteria are not motile while multiplying in host cells, but become motile in the later stages of the infection process	-	Not required for intracellular growth but enhance the invasion capacity	-
P_GM003132	47.7	2.26e-67	VFG030678	VF0842	-	-	-	-	-
P_GM003145	47.1	8.76e-71	VFG006818	VF0791	-	-	-	-	-
P_GM003180	80.9	5.14e-236	VFG000682	VF0141	Capsule	Capsule synthesis is encoded by the plasmid pXO2; capBCA encodes membrane associated enzymes, dep, adjacent to the cap region for the encapsulation, degrades the high-molecular weight capsule (H-capsule, >100 KDa) to the lower-molecular weight capsule (L-capsule, <14 KDa); acpA located on plasmid pXO2 is a positive regulator for cap region and is activated by high concentrations of CO2	A polymer of gamma-D-glutamic acid	Inhibits phagocytosis, and it is a monotonous linear polymer that is only very weakly immunogenic that enables the bacteria to evade the host-immune defenses and facilitate systemic invasion and dissemination within the bloodstream; produces a concentration dependent enhancement of the cytotoxicity of LT through an enhancement in the binding and accumulation of protective antigen to its receptors.	-
P_GM003181	77.2	2.00e-79	VFG050057	VF0141	Capsule	Capsule synthesis is encoded by the plasmid pXO2; capBCA encodes membrane associated enzymes, dep, adjacent to the cap region for the encapsulation, degrades the high-molecular weight capsule (H-capsule, >100 KDa) to the lower-molecular weight capsule (L-capsule, <14 KDa); acpA located on plasmid pXO2 is a positive regulator for cap region and is activated by high concentrations of CO2	A polymer of gamma-D-glutamic acid	Inhibits phagocytosis, and it is a monotonous linear polymer that is only very weakly immunogenic that enables the bacteria to evade the host-immune defenses and facilitate systemic invasion and dissemination within the bloodstream; produces a concentration dependent enhancement of the cytotoxicity of LT through an enhancement in the binding and accumulation of protective antigen to its receptors.	-
P_GM003182	57.8	9.85e-160	VFG000680	VF0141	Capsule	Capsule synthesis is encoded by the plasmid pXO2; capBCA encodes membrane associated enzymes, dep, adjacent to the cap region for the encapsulation, degrades the high-molecular weight capsule (H-capsule, >100 KDa) to the lower-molecular weight capsule (L-capsule, <14 KDa); acpA located on plasmid pXO2 is a positive regulator for cap region and is activated by high concentrations of CO2	A polymer of gamma-D-glutamic acid	Inhibits phagocytosis, and it is a monotonous linear polymer that is only very weakly immunogenic that enables the bacteria to evade the host-immune defenses and facilitate systemic invasion and dissemination within the bloodstream; produces a concentration dependent enhancement of the cytotoxicity of LT through an enhancement in the binding and accumulation of protective antigen to its receptors.	-
P_GM003183	53.4	3.45e-165	VFG050059	VF0141	Capsule	Capsule synthesis is encoded by the plasmid pXO2; capBCA encodes membrane associated enzymes, dep, adjacent to the cap region for the encapsulation, degrades the high-molecular weight capsule (H-capsule, >100 KDa) to the lower-molecular weight capsule (L-capsule, <14 KDa); acpA located on plasmid pXO2 is a positive regulator for cap region and is activated by high concentrations of CO2	A polymer of gamma-D-glutamic acid	Inhibits phagocytosis, and it is a monotonous linear polymer that is only very weakly immunogenic that enables the bacteria to evade the host-immune defenses and facilitate systemic invasion and dissemination within the bloodstream; produces a concentration dependent enhancement of the cytotoxicity of LT through an enhancement in the binding and accumulation of protective antigen to its receptors.	-
P_GM003184	65	6.93e-14	VFG016306	VF0141	Capsule	Capsule synthesis is encoded by the plasmid pXO2; capBCA encodes membrane associated enzymes, dep, adjacent to the cap region for the encapsulation, degrades the high-molecular weight capsule (H-capsule, >100 KDa) to the lower-molecular weight capsule (L-capsule, <14 KDa); acpA located on plasmid pXO2 is a positive regulator for cap region and is activated by high concentrations of CO2	A polymer of gamma-D-glutamic acid	Inhibits phagocytosis, and it is a monotonous linear polymer that is only very weakly immunogenic that enables the bacteria to evade the host-immune defenses and facilitate systemic invasion and dissemination within the bloodstream; produces a concentration dependent enhancement of the cytotoxicity of LT through an enhancement in the binding and accumulation of protective antigen to its receptors.	-
P_GM003224	41.4	1.08e-64	VFG019760	VF0082	Type IV pili	PilA, B, C, D, E, F, M, N, O, P, Q, T, U, V, W, X, Y1, Y2, Z, and fimT, U, V are involved in the biogenesis and mechanical function of pili, pilG, H, I, K, chpA, B, C, D, E, pilS, R, fimS, rpoN, algR, algU, and vfr are involved in transcriptional regulation and chemosensory pathways that control the expression or activity of the twitching motility of the pili	-	Attaches to host cells, but not to mucin, causing a twitching motility that allows the bacteria to move along the cell surface; biofilm formation	The C-terminal receptor-binding domain of pilin binds to asialoGM1 gangliosides on host cells. Generally, GM1 gangliosides contain a sialic acid moiety. P.aeruginosa produces a neuraminidase which removes sialic acid residues from the GM1 to form the asialoGM1, which is a better receptor for the pili; The asialoGM1 is present in increased abundance on the surface of cystic fibrosis respiratory ep…
P_GM003309	50	2.99e-10	VFG045470	VF0356	Cytolysin	Production and activation of cytolysin involves the products of a complex operon of eight genes and that this operon can be located on either pheromone-responsive plasmids or on the chromosome within a pathogenicity island; most of this gene locus is absent in E. faecalis V583 due to a 17-kbp deletion; Cytolysin expression is regulated by one of the subunits (CylLS'') through a quorum-sensing aut…	Comprised of two nonidentical peptide subunits: CylLL(the long subunit) and CylLS (the short subunit), both of which are required for lytic activity; CylLL and CylLS are ribosomally synthesized as 68- and 63-amino-acid precursors, respectively, and then are posttranslationally modified by the CylM; The modified peptides are then proteolytically cleaved and secreted from the cell by CylB. CylB fun…	Capable of lysing erythrocytes, polymorphonuclear leukocytes and macrophages, as well as a broad range of gram-positive bacteria	-
P_GM003350	51.6	1.32e-194	VFG031405	VF0849	-	-	-	-	-
P_GM003449	48.9	1.93e-78	VFG030678	VF0842	-	-	-	-	-
P_GM003518	45.9	6.78e-11	VFG045470	VF0356	Cytolysin	Production and activation of cytolysin involves the products of a complex operon of eight genes and that this operon can be located on either pheromone-responsive plasmids or on the chromosome within a pathogenicity island; most of this gene locus is absent in E. faecalis V583 due to a 17-kbp deletion; Cytolysin expression is regulated by one of the subunits (CylLS'') through a quorum-sensing aut…	Comprised of two nonidentical peptide subunits: CylLL(the long subunit) and CylLS (the short subunit), both of which are required for lytic activity; CylLL and CylLS are ribosomally synthesized as 68- and 63-amino-acid precursors, respectively, and then are posttranslationally modified by the CylM; The modified peptides are then proteolytically cleaved and secreted from the cell by CylB. CylB fun…	Capable of lysing erythrocytes, polymorphonuclear leukocytes and macrophages, as well as a broad range of gram-positive bacteria	-
P_GM003555	42.3	3.01e-47	VFG013192	VF0268	HitABC	HitA encodes a periplasmic ferric-binding protein A (FbpA), a high-affinity iron-binding protein belonging to the transferrin superfamily. hitB encodes a cytoplasmic permease. hitC encodes ATP-binding protein	-	HitABC(fbpABC) operon encodes a periplasmic-binding protein-dependent iron transport system necessary for the utilization of iron bound to transferrin or iron chelates	-
P_GM003593	40.7	8.06e-46	VFG039536	VF0696	T4SS secreted effectors	-	-	CBUA0020; CBU_0012*; CBU_0113; CBU_0122; CBU_0183; CBU_0201; CBU_0270; CBU_0295; CBU_0344*; CBU_0372; CBU_0375*; CBU_0469; CBU_0513; CBU_0534; CBU_0590; CBU_0635; CBU_0637; CBU_0820*; CBU_1048*; CBU_1079; CBU_1107*; CBU_1150*; CBU_1198; CBU_1268; CBU_1349; CBU_1370; CBU_1409; CBU_1434; CBU_1493; CBU_1495*; CBU_1525*; CBU_1530; CBU_1566; CBU_1576; CBU_1594; CBU_1607; CBU_1614; CBU_1639; CBU_1665; …	-
P_GM003628	41.6	2.48e-24	VFG045340	VF0695	T4SS secreted effectors	-	-	BPE005 (Might have an effect on cAMP-dependent signaling pathways in the host cell blocking the binding between cAMP and PKA. ); BPE043; BPE123; BPE275; BspA; BspB (Promotes rBCV biogenesis and intracellular proliferation. ); BspC; BspE; BspF (Contributes to bacterial growth within the replication-permissive rBCVs. ); BspL (Regulates the late stages of the Brucella intracellular cycle. ); RicA (M…	-
P_GM003646	43.7	9.62e-41	VFG013192	VF0268	HitABC	HitA encodes a periplasmic ferric-binding protein A (FbpA), a high-affinity iron-binding protein belonging to the transferrin superfamily. hitB encodes a cytoplasmic permease. hitC encodes ATP-binding protein	-	HitABC(fbpABC) operon encodes a periplasmic-binding protein-dependent iron transport system necessary for the utilization of iron bound to transferrin or iron chelates	-
P_GM003656	44.4	2.41e-14	VFG050255	VF0711	TTSS secreted effectors	-	-	CadD (Iron-containing redox enzyme. Contains death domain motif and is capable of interacting with TNF family receptors. ); CdsZ; CopN (Contribute to manipulation of microtubule networks, delays host cell division and supports the intracellular growth of Chlamydia. ); CpoS (May play a role in regulating the intracellular trafficking or fusogenicity of the chlamydial inclusion. ); CteG (Might func…	-
P_GM003681	41.3	4.13e-21	VFG009423	VF0289	MgtC	Homology to MgtC of Salmonella enterica, which is essential for the survival of S.enterica within macrophages	-	Magnesium acquisition	-
P_GM003708	46.7	4.14e-27	VFG041304	VF0798	Dot/Icm T4SS secreted effectors	-	-	AnkB/legAU13/ceg27 (E3 Ubiquitin Ligase Activity, bounds Skp1, targets host protein parvin B. ); AnkC/legA12 (Ankyrin repeat. ); AnkD/legA15 (Ankyrin repeat. ); AnkF/legA14/ceg31 (Ankyrin repeat. ); AnkG/ankZ/legA7 (Ankyrin repeat. ); AnkH/legA3/ankW (Ankyrin repeat, NF-kappaB inhibitor. ); AnkI/legAS4 (Ankyrin repeat. ); AnkJ/legA11 (Ankyrin repeat. ); AnkK/legA5 (Ankyrin repeat. ); AnkN/ankX/le…	-
P_GM003720	45.7	3.90e-100	VFG015550	VF0100	Pyocyanin	One of the secreted pigments that give P.aeruginosa laboratory cultures their characteristic blue-green color. It is a redox-cycling compound consisting of modified phenazine ring that is derived from anthrinilate; The precursor molecule of pyocyanin is chorismic acid, the end product on the shikimate pathway. The conversion of chorismic acid to phenazine-1-carboxylic acid (PCA) is controlled by …	-	Toxic to bacterial and eukaryotic cells due to the reactive oxygen intermediates it generates, such as superoxide radical and hydrogen peroxide	-
P_GM003731	56.3	4.91e-196	VFG037029	VF0454	KatA	-	-	Detoxifies H2O2; Protects against ROS (Reactive oxygen species), a family of chemical that are oxidized version of molecular oxygen, including hydrogen peroxide, superoxide and hydroxyl radicals	-
P_GM003776	54.7	3.83e-65	VFG005372	VF1047	-	-	-	-	-
P_GM003862	42.1	1.20e-64	VFG013050	VF0985	-	-	-	-	-
P_GM003864	41.3	1.22e-10	VFG045470	VF0356	Cytolysin	Production and activation of cytolysin involves the products of a complex operon of eight genes and that this operon can be located on either pheromone-responsive plasmids or on the chromosome within a pathogenicity island; most of this gene locus is absent in E. faecalis V583 due to a 17-kbp deletion; Cytolysin expression is regulated by one of the subunits (CylLS'') through a quorum-sensing aut…	Comprised of two nonidentical peptide subunits: CylLL(the long subunit) and CylLS (the short subunit), both of which are required for lytic activity; CylLL and CylLS are ribosomally synthesized as 68- and 63-amino-acid precursors, respectively, and then are posttranslationally modified by the CylM; The modified peptides are then proteolytically cleaved and secreted from the cell by CylB. CylB fun…	Capable of lysing erythrocytes, polymorphonuclear leukocytes and macrophages, as well as a broad range of gram-positive bacteria	-
P_GM003880	41.3	2.33e-63	VFG005812	VF1066	-	-	-	-	-
P_GM003881	55.6	6.27e-100	VFG007257	VF0638	-	-	-	-	-
P_GM003882	46.5	6.44e-89	VFG007252	VF0638	-	-	-	-	-
P_GM003883	44.7	9.56e-96	VFG007249	VF0638	-	-	-	-	-
P_GM003890	50.2	1.33e-73	VFG006826	VF0792	-	-	-	-	-
P_GM003915	73.3	4.61e-223	VFG005579	VF1060	-	-	-	-	-
P_GM003919	53.7	3.76e-108	VFG019077	VF1042	-	-	-	-	-
P_GM003923	76.8	9.88e-105	VFG000077	VF0074	ClpP	21.6 kDa protein belongs to a family of proteases highly conserved in prokaryotes and eukaryotes	-	Serine protease involved in proteolysis and is required for growth under stress conditions	-
P_GM003933	43.7	4.45e-68	VFG045297	VF0171	LPS	-	O-side chain is made up of homopolymer repeats of a single sugar residue designated legionaminic acid, and the core region is highly O-acetylated providing hydrophobic characteristic on the LPS structure	Phase variation associated with changes in virulence	-
P_GM003935	41.5	2.52e-41	VFG014106	VF0085	LPS	Two distinct forms of LPS: A-band and B-band. A-band is a homopolymer of alpha-linked D-rhamnose, whereas B-band LPS is a heteropolymer	-	Mediates biological effects including resistance to serum killing and phagocytosis; the binding to normal CFTR (cystic fibrosis transmembrane conductance regulator) and invasion of host cells may make a contribution to virulence in the human eye; internalization by binding to normal CFTR protein expressed by airway epithelial cells followed by desquamation of bacteria-laden epithelial cells, cons…	Binding interaction occurs between the first extracellular loop of CFTR (predicted to be in amino acids 108-117 of the mature protein) and the complete outer portion of the core polysaccharide of the LPS
P_GM003943	40.4	6.04e-10	VFG001306	VF0003	Capsule	Produced by over 90% of Staphylococcus aureus strains. Two serotypes (5 and 8) predominate among clinical isolates of S. aureus from humans	-	Prevent phagocytosis	-
P_GM003946	63.5	9.64e-132	VFG032466	VF0790	-	-	-	-	-
P_GM003953	45.8	4.31e-115	VFG037029	VF0454	KatA	-	-	Detoxifies H2O2; Protects against ROS (Reactive oxygen species), a family of chemical that are oxidized version of molecular oxygen, including hydrogen peroxide, superoxide and hydroxyl radicals	-
P_GM003978	54	4.41e-20	VFG045727	VF0261	CsrA	Belongs to a highly conserved family of global regulators that typically control stationary phase traits post-transcriptionally	-	Post-transcriptional repression of the transmission regulon	Binds to particular mRNAs at a consensus sequence encompassing the ribosome binding site (RBS), destabilizing the mRNAs and preventing their translation
P_GM003989	40.1	4.83e-44	VFG024200	VF0317	DevRS	A two-component system consists of a histidine sensor kinase and a response regulator; phosphorylation-based signalling has been established for five of eleven systems in M. tuberculosis, RegX3-SenX3, TrcR-TrcS, MprA-MprB, PrrA-PrrB and DevR-DevS (DosR-DosS)	-	Controls the global response to oxidative stress and low oxygen repsonse, key regulator in the oxygen starvation-induced mycobacterial dormancy response	-
P_GM003993	42.5	7.30e-65	VFG005841	VF0144	Capsule	Ninety different capsule types have been identified. Each has a structurally distinct capsule, composed of repeating oligosaccharide units joined by glycosidic linkages	-	Resistant to complement deposition and masks cell wall-associated complement from being recognized by the complement receptors on phagocytes	-
P_GM003999	51.5	1.11e-75	VFG002181	VF0361	Capsule	The biosynthesis of capsular polysaccharides by E. faecalis is encoded by the csp operon, which includes 11 open reading frames (cpsA to cpsK). However, only 7 open reading frames in the cps operon are essential for capsule production (cpsC, cpsD, cpsE, cpsG, cpsI, cpsJ, and cpsK); Previous genetic evidence demonstrated that E. faecalis isolates can be classified in 1 of 3 capsule operon polymorp…	-	Contributes to host immune evasion	Masks bound C3 from detection on the surface of E. faecalis; masks lipoteichoic acid from detection
P_GM004001	49.4	3.66e-123	VFG002188	VF0361	Capsule	The biosynthesis of capsular polysaccharides by E. faecalis is encoded by the csp operon, which includes 11 open reading frames (cpsA to cpsK). However, only 7 open reading frames in the cps operon are essential for capsule production (cpsC, cpsD, cpsE, cpsG, cpsI, cpsJ, and cpsK); Previous genetic evidence demonstrated that E. faecalis isolates can be classified in 1 of 3 capsule operon polymorp…	-	Contributes to host immune evasion	Masks bound C3 from detection on the surface of E. faecalis; masks lipoteichoic acid from detection
P_GM004004	44.4	3.21e-114	VFG002188	VF0361	Capsule	The biosynthesis of capsular polysaccharides by E. faecalis is encoded by the csp operon, which includes 11 open reading frames (cpsA to cpsK). However, only 7 open reading frames in the cps operon are essential for capsule production (cpsC, cpsD, cpsE, cpsG, cpsI, cpsJ, and cpsK); Previous genetic evidence demonstrated that E. faecalis isolates can be classified in 1 of 3 capsule operon polymorp…	-	Contributes to host immune evasion	Masks bound C3 from detection on the surface of E. faecalis; masks lipoteichoic acid from detection
P_GM004012	51.5	6.10e-104	VFG050193	VF0659	-	-	-	-	-
P_GM004018	78.6	9.16e-167	VFG016433	VF0659	-	-	-	-	-
P_GM004050	40.5	5.31e-26	VFG016532	VF0881	-	-	-	-	-
P_GM004056	46.7	2.66e-41	VFG052299	VF0370	LPS	The endotoxic activity of purified LPS from B. henselae was shown to be 1,000-10,000-fold lower than that of enterobacterial LPS; Some of the structural features of B. henselae LPS are shared by the low-endotoxic LPS of other intracellular bacteria that cause chronic infections - penta-acylation of lipid A of Chlamydia trachomatis and the presence of a long-chain fatty acid in the lipid A of Legi…	A rare lipid A core structure (2,3-diamino-2,3-dideoxy-glucose disaccharide bisphosphate), penta-acylation of lipid A, an uncommon long-chain fatty acid (25-hydroxyhexacosanoic or 27-hydroxy octacosanoic acid) and a short carbohydrate region (glucose attached to 3-deoxy-d-manno-oct-2-ulosonic acid disaccharide)	Low endotoxic potency of the LPS could be a prerequisite for chronic interaction with endothelial cells	-
P_GM004092	60.8	1.67e-157	VFG001373	VF0144	Capsule	Ninety different capsule types have been identified. Each has a structurally distinct capsule, composed of repeating oligosaccharide units joined by glycosidic linkages	-	Resistant to complement deposition and masks cell wall-associated complement from being recognized by the complement receptors on phagocytes	-
P_GM004173	40.6	2.62e-51	VFG044295	VF1253	-	-	-	-	-
P_GM004174	40.3	1.50e-60	VFG044237	VF1031	-	-	-	-	-
P_GM004202	44.5	2.43e-78	VFG037116	VF0456	MsrAB	Methionine sulfoxide reductases (Msr) are enzymes that catalyze the reduction of free and protein-bound methionine sulfoxide (MetSO) back to Met. Two structurally unrelated classes of Msrs have been described so far. MsrAs are stereo specific toward the S isomer on the sulfur of the sulfoxide function, whereas MsrBs are specific toward the R isomer	-	Repairs oxidized proteins	-
P_GM004205	41.2	4.05e-52	VFG009805	VF0286	PhoP	Similar to the PhoP response regulator of S. enteric serovar Typhimurium that senses Mg2+ starvation and controls the expression of virulence genes	-	Senses Mg2+ starvation, controls expression of genes involved in surface remodeling and adaptation to intracellular growth	-
P_GM004226	42.6	1.96e-110	VFG037032	VF0454	KatA	-	-	Detoxifies H2O2; Protects against ROS (Reactive oxygen species), a family of chemical that are oxidized version of molecular oxygen, including hydrogen peroxide, superoxide and hydroxyl radicals	-
P_GM004234	46.1	3.82e-18	VFG044211	VF0672	-	-	-	-	-
P_GM004237	48.4	2.00e-91	VFG019090	VF1055	-	-	-	-	-
P_GM004244	48.4	4.07e-71	VFG031747	VF0858	-	-	-	-	-
